# Supplementary material for: Identification of the EBF1/ETS2/KLF2-miR-126-Gene Feed-Forward Loop in Breast Carcinogenesis and Stemness
Source: Int J Mol Sci. 2025 Jan 2;26(1):328. doi: 10.3390/ijms26010328 (PMC11719960; doi:10.3390/ijms26010328)
Supplement: Supplementary file 1 [file ijms-26-00328-s001.zip]

Archive with 1 entries (1 files):
- ijms-3363126-supplementary.pdf
